# Supplementary material for: Anti-Inflammatory and Pro-Regenerative Effects of Hyaluronan-Chitlac Mixture in Human Dermal Fibroblasts: A Skin Ageing Perspective
Source: Polymers (Basel). 2022 Apr 29;14(9):1817. doi: 10.3390/polym14091817 (PMC9105413; doi:10.3390/polym14091817)
Supplement: Supplementary file 1 [file polymers-14-01817-s001.zip]

Archive with 1 entries (1 files):
- polymers-1684636-supplementary.pdf
